# Supplementary material for: Circadian disturbances and frailty risk in older adults
Source: Nat Commun. 2023 Nov 16;14:7219. doi: 10.1038/s41467-023-42727-z (PMC10654720; doi:10.1038/s41467-023-42727-z)
Supplement: Supplementary file 4 — Source Data [file 41467_2023_42727_MOESM4_ESM.xlsx]

## Sheet: Fig. 1a
Fig. 1a
90th percentile		10th percentile
Time since baseline	Probability of being not frail	Time since baseline	Probability of being not frail
0	1	0	1
1	0.976289	1	0.94848
2	0.949535	2	0.89213
3	0.932888	3	0.858017
4	0.906938	4	0.806286
5	0.8561	5	0.710012
6	0.805999	6	0.621635
7	0.763578	7	0.551793
8	0.718402	8	0.482385
9	0.674252	9	0.419446
10	0.647078	10	0.383086
11	0.612525	11	0.339439
12	0.541288	12	0.258465
13	0.493071	13	0.21042
14	0.46419	14	0.184207
15	0.41709	15	0.145506
16	0.32326	16	0.0829692

## Sheet: Fig. 1b
Fig. 1b
90th percentile		10th percentile
Time since baseline	Probability of being not frail	Time since baseline	Probability of being not frail
0	1	0	1
1	0.954282	1	0.971399
2	0.902666	2	0.938476
3	0.872029	3	0.918595
4	0.824043	4	0.886915
5	0.736165	5	0.827015
6	0.65547	6	0.769569
7	0.590947	7	0.721673
8	0.525809	8	0.671259
9	0.466921	9	0.623596
10	0.433269	10	0.595332
11	0.389706	11	0.557472
12	0.308035	12	0.481824
13	0.260384	13	0.434142
14	0.234041	14	0.406357
15	0.193167	15	0.36076
16	0.121547	16	0.270685

## Sheet: Fig. 1c
Fig. 1c
90th percentile		10th percentile
Time since baseline	Probability of being not frail	Time since baseline	Probability of being not frail
0	1	0	1
1	0.973045	1	0.951069
2	0.942793	2	0.897486
3	0.924481	3	0.865741
4	0.896005	4	0.817412
5	0.841261	5	0.728067
6	0.788506	6	0.646445
7	0.743605	7	0.580473
8	0.696071	8	0.514173
9	0.650855	9	0.454521
10	0.623906	10	0.420567
11	0.587639	11	0.376775
12	0.514537	12	0.295227
13	0.467006	13	0.247098
14	0.439658	14	0.221184
15	0.395456	15	0.182081
16	0.297977	16	0.10829

## Sheet: Fig. 1d
Fig. 1d
90th percentile		10th percentile
Time since baseline	Probability of being not frail	Time since baseline	Probability of being not frail
0	1	0	1
1	0.952484	1	0.970614
2	0.901711	2	0.938578
3	0.871551	3	0.919217
4	0.825514	4	0.889157
5	0.737586	5	0.82987
6	0.659006	6	0.774526
7	0.595092	7	0.727596
8	0.530452	8	0.6781
9	0.471899	9	0.631206
10	0.438384	10	0.603349
11	0.394935	11	0.565974
12	0.314246	12	0.492021
13	0.264478	13	0.442695
14	0.237071	14	0.413996
15	0.195048	15	0.367349
16	0.121937	16	0.275478

## Sheet: Fig. 1e
Fig. 1e
90th percentile		10th percentile
Time since baseline	Probability of being not frail	Time since baseline	Probability of being not frail
0	1	0	1
1	0.976534	1	0.947326
2	0.950096	2	0.889889
3	0.934039	3	0.855987
4	0.908986	4	0.804561
5	0.85912	5	0.707489
6	0.811984	6	0.62212
7	0.771537	7	0.55374
8	0.727593	8	0.484472
9	0.684545	9	0.42161
10	0.65881	10	0.386355
11	0.625849	11	0.343708
12	0.555996	12	0.26246
13	0.509465	13	0.215063
14	0.481951	14	0.189504
15	0.435432	15	0.15037
16	0.334085	16	0.0822153

## Sheet: Fig. 2a
Fig. 2a
90th percentile				10th percentile
Time since baseline	Predicted frailty score	CI.lower	CI.upper	Time since baseline	Predicted frailty score	CI.lower	CI.upper
0	-0.208235	-0.258628	-0.162937	0	-0.085501	-0.136396	-0.0349481
1	-0.118259	-0.166142	-0.0761513	1	0.0163303	-0.0333189	0.0635376
2	-0.0282833	-0.0755881	0.0135876	2	0.118162	0.0699131	0.164756
3	0.0616923	0.0149141	0.102962	3	0.219993	0.170822	0.266942
4	0.151668	0.104653	0.195747	4	0.321824	0.270661	0.370536
5	0.241643	0.191697	0.286806	5	0.423655	0.369283	0.475963
6	0.331619	0.279541	0.381769	6	0.525487	0.467769	0.581539
7	0.421595	0.366803	0.47727	7	0.627318	0.565548	0.688589
8	0.51157	0.453539	0.570399	8	0.729149	0.661425	0.795502
9	0.601546	0.540086	0.665044	9	0.83098	0.758686	0.901061
10	0.691522	0.627106	0.759952	10	0.932812	0.854062	1.00799
11	0.781497	0.712842	0.856465	11	1.03464	0.95096	1.11481
12	0.871473	0.797696	0.952697	12	1.13647	1.04784	1.22175
13	0.961448	0.881916	1.04895	13	1.23831	1.14495	1.33017
14	1.05142	0.966079	1.14516	14	1.34014	1.24118	1.43895
15	1.1414	1.04991	1.24129	15	1.44197	1.3376	1.54776
16	1.23138	1.13394	1.33706	16	1.5438	1.43327	1.65664

## Sheet: Fig. 2b
Fig. 2b
90th percentile				10th percentile
Time since baseline	Predicted frailty score	CI.lower	CI.upper	Time since baseline	Predicted frailty score	CI.lower	CI.upper
0	-0.218145	-0.273657	-0.163718	0	-0.078504	-0.134066	-0.0245309
1	-0.128938	-0.183101	-0.0755023	1	0.0235393	-0.0307501	0.0750127
2	-0.0397315	-0.0941175	0.012228	2	0.125583	0.0736277	0.175481
3	0.0494754	-0.00542279	0.102531	3	0.227626	0.174084	0.28049
4	0.138682	0.0846741	0.193563	4	0.329669	0.275752	0.383233
5	0.227889	0.17309	0.285205	5	0.431713	0.376152	0.487479
6	0.317096	0.259713	0.377209	6	0.533756	0.476043	0.593338
7	0.406303	0.344319	0.469979	7	0.635799	0.574371	0.701854
8	0.49551	0.427404	0.562699	8	0.737843	0.671685	0.808698
9	0.584717	0.512284	0.655924	9	0.839886	0.767194	0.916571
10	0.673924	0.596054	0.74799	10	0.941929	0.862309	1.02614
11	0.763131	0.680549	0.841652	11	1.04397	0.958932	1.1344
12	0.852338	0.764818	0.936783	12	1.14602	1.05361	1.24282
13	0.941545	0.848779	1.03135	13	1.24806	1.14919	1.35041
14	1.03075	0.933066	1.12701	14	1.3501	1.24391	1.45723
15	1.11996	1.01773	1.22461	15	1.45215	1.33765	1.56636
16	1.20917	1.10238	1.32224	16	1.55419	1.4326	1.67425

## Sheet: Supplementary Fig. 1
Supplementary Fig. 1
variable	variable	cor	p
Amp	Ph	0.102973	0.0011
Amp	Std	-0.475611	<0.0001
Amp	IS	0.53084	<0.0001
Amp	IV	-0.744875	<0.0001
Amp	M10	0.705777	<0.0001
Amp	L5	-0.0260088	0.4106
Amp	Amp24	0.966349	<0.0001
Amp	Ph24	0.115955	0.0002
Amp	RA	0.572116	<0.0001
Ph	Std	-0.0140746	0.6562
Ph	IS	-0.074574	0.0182
Ph	IV	-0.145641	<0.0001
Ph	M10	0.061145	0.0529
Ph	L5	-0.00846655	0.7888
Ph	Amp24	0.0765062	0.0154
Ph	Ph24	0.8894	<0.0001
Ph	RA	0.0858422	0.0065
Std	IS	-0.574688	<0.0001
Std	IV	0.2531	<0.0001
Std	M10	-0.233149	<0.0001
Std	L5	0.160292	<0.0001
Std	Amp24	-0.519021	<0.0001
Std	Ph24	-0.0174659	0.5806
Std	RA	-0.450868	<0.0001
IS	IV	-0.404156	<0.0001
IS	M10	0.383059	<0.0001
IS	L5	-0.123965	<0.0001
IS	Amp24	0.578419	<0.0001
IS	Ph24	-0.0334291	0.2902
IS	RA	0.44074	<0.0001
IV	M10	-0.551481	<0.0001
IV	L5	-0.0485049	0.1247
IV	Amp24	-0.723079	<0.0001
IV	Ph24	-0.136604	<0.0001
IV	RA	-0.398131	<0.0001
M10	L5	0.407325	<0.0001
M10	Amp24	0.706444	<0.0001
M10	Ph24	0.0793273	0.012
M10	RA	0.257805	<0.0001
L5	Amp24	-0.0365567	0.2474
L5	Ph24	0.0294318	0.3518
L5	RA	-0.584775	<0.0001
Amp24	Ph24	0.0954198	0.0025
Amp24	RA	0.588724	<0.0001
Ph24	RA	0.0717655	0.023
